# Supplementary material for: Analysis of Sequence Variability and Transcriptional Profile of Cannabinoid synthase Genes in Cannabis sativa L. Chemotypes with a Focus on Cannabichromenic acid synthase
Source: Plants (Basel). 2021 Sep 8;10(9):1857. doi: 10.3390/plants10091857 (PMC8466818; doi:10.3390/plants10091857)
Supplement: Supplementary file 1 [file plants-10-01857-s001.zip]

Archive with 3 entries (3 files):
- Supplementary File 1.pdf
- Supplementary File 2.pdf
- Supplementary Tables.xlsx
